# Supplementary material for: Coupling dynamic response of saturated soil with anisotropic thermal conductivity under fractional order thermoelastic theory
Source: PLoS One. 2024 Apr 17;19(4):e0297651. doi: 10.1371/journal.pone.0297651 (PMC11023567; doi:10.1371/journal.pone.0297651)
Supplement: S1 Data — (ZIP) [file pone.0297651.s001.zip]

Archive with 3 entries (3 files):
- Data of Figs 14-21.xls
- Data of Figs 2-5.xls
- Data of Figs 6-13.xls
