# Supplementary material for: Coupling dynamic response of saturated soil with anisotropic thermal conductivity under fractional order thermoelastic theory
Source: PLoS One. 2024 Apr 17;19(4):e0297651. doi: 10.1371/journal.pone.0297651 (PMC11023567; doi:10.1371/journal.pone.0297651)
Supplement: S1 Data — (ZIP) [file pone.0297651.s001.zip › Data of Figs 14-21.xls]

## Sheet: Fig 14
z-axis
0	0.12111	0.12111	0.12111	0.136	0.136	0.136
0.2	0.08434	0.08434	0.08434	0.07961	0.07961	0.07961
0.4	0.06002	0.06002	0.06002	0.04863	0.04863	0.04863
0.6	0.04343	0.04343	0.04343	0.03104	0.03104	0.03104
0.8	0.03183	0.03183	0.03183	0.02072	0.02072	0.02072
1	0.02355	0.02355	0.02355	0.01446	0.01446	0.01446
1.2	0.01753	0.01753	0.01753	0.01052	0.01052	0.01052
1.4	0.01312	0.01312	0.01312	0.00793	0.00793	0.00793
1.6	0.00985	0.00985	0.00985	0.00614	0.00614	0.00614
1.8	0.00742	0.00742	0.00742	0.00485	0.00485	0.00485
2	0.0056	0.0056	0.0056	0.00389	0.00389	0.00389
2.2	0.00423	0.00423	0.00423	0.00314	0.00314	0.00314
2.4	0.0032	0.0032	0.0032	0.00254	0.00254	0.00254
2.6	0.00243	0.00243	0.00243	0.00206	0.00206	0.00206
2.8	0.00184	0.00184	0.00184	0.00168	0.00168	0.00168
3	0.0014	0.0014	0.0014	0.00136	0.00136	0.00136
3.2	0.00106	0.00106	0.00106	0.0011	0.0011	0.0011
3.4	0.000809811	0.000809811	0.000809811	0.000887343	0.000887343	0.000887343
3.6	0.000617364	0.000617364	0.000617364	0.000714636	0.000714636	0.000714636
3.8	0.000471234	0.000471234	0.000471234	0.000574199	0.000574199	0.000574199
4	0.000360145	0.000360145	0.000360145	0.000460328	0.000460328	0.000460328
4.2	0.000275594	0.000275594	0.000275594	0.000368266	0.000368266	0.000368266
4.4	0.000211162	0.000211162	0.000211162	0.000294048	0.000294048	0.000294048
4.6	0.000162001	0.000162001	0.000162001	0.000234374	0.000234374	0.000234374
4.8	0.000124444	0.000124444	0.000124444	0.000186515	0.000186515	0.000186515
5	9.57142e-05	9.57142e-05	9.57142e-05	0.000148217	0.000148217	0.000148217
5.2	7.37087e-05	7.37087e-05	7.37087e-05	0.000117634	0.000117634	0.000117634
5.4	5.68316e-05	5.68316e-05	5.68316e-05	9.33e-05	9.33e-05	9.33e-05
5.6	4.3871e-05	4.3871e-05	4.3871e-05	7.39e-05	7.39e-05	7.39e-05
5.8	3.39052e-05	3.39052e-05	3.39052e-05	5.84e-05	5.84e-05	5.84e-05
6	2.62325e-05	2.62325e-05	2.62325e-05	4.62e-05	4.62e-05	4.62e-05

## Sheet: Fig 15
z-axis
0	-1.69e-13	-1.69e-13	-1.69e-13	-1.26e-10	-1.26e-10	-1.26e-10
0.2	0.01001	0.01001	0.01001	0.03977	0.03977	0.03977
0.4	0.01589	0.01589	0.01589	0.05663	0.05663	0.05663
0.6	0.01816	0.01816	0.01816	0.0607	0.0607	0.0607
0.8	0.01829	0.01829	0.01829	0.05804	0.05804	0.05804
1	0.01722	0.01722	0.01722	0.05222	0.05222	0.05222
1.2	0.01554	0.01554	0.01554	0.04526	0.04526	0.04526
1.4	0.01364	0.01364	0.01364	0.03826	0.03826	0.03826
1.6	0.01173	0.01173	0.01173	0.0318	0.0318	0.0318
1.8	0.00993	0.00993	0.00993	0.0261	0.0261	0.0261
2	0.00831	0.00831	0.00831	0.02122	0.02122	0.02122
2.2	0.00689	0.00689	0.00689	0.01713	0.01713	0.01713
2.4	0.00567	0.00567	0.00567	0.01375	0.01375	0.01375
2.6	0.00464	0.00464	0.00464	0.011	0.011	0.011
2.8	0.00377	0.00377	0.00377	0.00877	0.00877	0.00877
3	0.00306	0.00306	0.00306	0.00697	0.00697	0.00697
3.2	0.00247	0.00247	0.00247	0.00553	0.00553	0.00553
3.4	0.00198	0.00198	0.00198	0.00438	0.00438	0.00438
3.6	0.00159	0.00159	0.00159	0.00346	0.00346	0.00346
3.8	0.00127	0.00127	0.00127	0.00274	0.00274	0.00274
4	0.00102	0.00102	0.00102	0.00216	0.00216	0.00216
4.2	0.000811483	0.000811483	0.000811483	0.0017	0.0017	0.0017
4.4	0.000646099	0.000646099	0.000646099	0.00134	0.00134	0.00134
4.6	0.000513727	0.000513727	0.000513727	0.00106	0.00106	0.00106
4.8	0.00040799	0.00040799	0.00040799	0.000833891	0.000833891	0.000833891
5	0.000323678	0.000323678	0.000323678	0.000656764	0.000656764	0.000656764
5.2	0.000256552	0.000256552	0.000256552	0.00051714	0.00051714	0.00051714
5.4	0.000203181	0.000203181	0.000203181	0.000407122	0.000407122	0.000407122
5.6	0.000160796	0.000160796	0.000160796	0.000320461	0.000320461	0.000320461
5.8	0.000127171	0.000127171	0.000127171	0.000252216	0.000252216	0.000252216
6	0.00010052	0.00010052	0.00010052	0.000198484	0.000198484	0.000198484

## Sheet: Fig 16
z-axis
0	-0.80644	-0.80644	-0.80644	-1.26475	-1.26475	-1.26475
0.2	-0.61302	-0.61302	-0.61302	-0.843	-0.843	-0.843
0.4	-0.45567	-0.45567	-0.45567	-0.55133	-0.55133	-0.55133
0.6	-0.33368	-0.33368	-0.33368	-0.35673	-0.35673	-0.35673
0.8	-0.24184	-0.24184	-0.24184	-0.22939	-0.22939	-0.22939
1	-0.17401	-0.17401	-0.17401	-0.14697	-0.14697	-0.14697
1.2	-0.12456	-0.12456	-0.12456	-0.09396	-0.09396	-0.09396
1.4	-0.08883	-0.08883	-0.08883	-0.06	-0.06	-0.06
1.6	-0.06317	-0.06317	-0.06317	-0.03828	-0.03828	-0.03828
1.8	-0.04484	-0.04484	-0.04484	-0.02441	-0.02441	-0.02441
2	-0.03178	-0.03178	-0.03178	-0.01556	-0.01556	-0.01556
2.2	-0.0225	-0.0225	-0.0225	-0.00992	-0.00992	-0.00992
2.4	-0.01592	-0.01592	-0.01592	-0.00632	-0.00632	-0.00632
2.6	-0.01125	-0.01125	-0.01125	-0.00403	-0.00403	-0.00403
2.8	-0.00795	-0.00795	-0.00795	-0.00257	-0.00257	-0.00257
3	-0.00562	-0.00562	-0.00562	-0.00164	-0.00164	-0.00164
3.2	-0.00397	-0.00397	-0.00397	-0.00104	-0.00104	-0.00104
3.4	-0.0028	-0.0028	-0.0028	-0.000665104	-0.000665104	-0.000665104
3.6	-0.00198	-0.00198	-0.00198	-0.000423885	-0.000423885	-0.000423885
3.8	-0.0014	-0.0014	-0.0014	-0.000270151	-0.000270151	-0.000270151
4	-0.000986022	-0.000986022	-0.000986022	-0.000172172	-0.000172172	-0.000172172
4.2	-0.000696041	-0.000696041	-0.000696041	-0.000109729	-0.000109729	-0.000109729
4.4	-0.000491321	-0.000491321	-0.000491321	-6.99322e-05	-6.99322e-05	-6.99322e-05
4.6	-0.000346803	-0.000346803	-0.000346803	-4.45691e-05	-4.45691e-05	-4.45691e-05
4.8	-0.000244788	-0.000244788	-0.000244788	-2.84047e-05	-2.84047e-05	-2.84047e-05
5	-0.000172779	-0.000172779	-0.000172779	-1.81028e-05	-1.81028e-05	-1.81028e-05
5.2	-0.000121951	-0.000121951	-0.000121951	-1.15373e-05	-1.15373e-05	-1.15373e-05
5.4	-8.60751e-05	-8.60751e-05	-8.60751e-05	-7.35291e-06	-7.35291e-06	-7.35291e-06
5.6	-6.07527e-05	-6.07527e-05	-6.07527e-05	-4.68615e-06	-4.68615e-06	-4.68615e-06
5.8	-4.28797e-05	-4.28797e-05	-4.28797e-05	-2.98657e-06	-2.98657e-06	-2.98657e-06
6	-3.02647e-05	-3.02647e-05	-3.02647e-05	-1.90339e-06	-1.90339e-06	-1.90339e-06

## Sheet: Fig 17
z-axis
0	9.98e-09	1.25e-07	1.01e-08	6.58e-08	6.58e-08	-2.49e-08
0.2	0.911	0.682	0.522	1.82912	1.42149	1.17532
0.4	1.24672	0.953	0.761	2.22374	1.77243	1.51582
0.6	1.28002	1.0002	0.853	2.03506	1.66834	1.45522
0.8	1.16857	0.933	0.843	1.65077	1.39372	1.2359
1	1.00048	0.816	0.774	1.24885	1.09	0.979
1.2	0.823	0.684	0.677	0.9	0.81	0.741
1.4	0.658	0.559	0.572	0.625	0.582	0.541
1.6	0.515	0.447	0.47	0.42	0.406	0.383
1.8	0.398	0.351	0.379	0.272	0.275	0.265
2	0.303	0.273	0.301	0.17	0.181	0.178
2.2	0.229	0.21	0.235	0.101	0.115	0.116
2.4	0.171	0.16	0.182	0.0561	0.0697	0.0727
2.6	0.127	0.122	0.14	0.0274	0.0397	0.0435
2.8	0.0943	0.0916	0.106	0.00987	0.0203	0.0241
3	0.0694	0.0687	0.0801	-0.000345	0.00815	0.0115
3.2	0.0509	0.0512	0.0601	-0.00584	0.00086	0.00376
3.4	0.0372	0.0381	0.0448	-0.00839	-0.00323	-0.000843
3.6	0.0271	0.0282	0.0333	-0.00917	-0.00527	-0.00336
3.8	0.0197	0.0208	0.0246	-0.00895	-0.00604	-0.00455
4	0.0142	0.0154	0.0181	-0.0082	-0.00606	-0.00491
4.2	0.0103	0.0113	0.0132	-0.00723	-0.00567	-0.0048
4.4	0.00743	0.00827	0.00964	-0.0062	-0.00508	-0.00442
4.6	0.00535	0.00605	0.00699	-0.00522	-0.00442	-0.00393
4.8	0.00385	0.00442	0.00506	-0.00434	-0.00376	-0.0034
5	0.00276	0.00322	0.00364	-0.00356	-0.00316	-0.00289
5.2	0.00198	0.00234	0.00261	-0.0029	-0.00262	-0.00242
5.4	0.00142	0.0017	0.00186	-0.00235	-0.00215	-0.00201
5.6	0.00102	0.00124	0.00132	-0.00189	-0.00175	-0.00165
5.8	0.000725	0.000896	0.000932	-0.00151	-0.00142	-0.00135
6	0.000518	0.000649	0.000654	-0.00121	-0.00114	-0.00109

## Sheet: Fig 18
z-axis
0	-0.23374	-0.25574	-0.25967	-0.32158	-0.34485	-0.35763
0.2	-0.12621	-0.14711	-0.15087	-0.13638	-0.15578	-0.16669
0.4	-0.05754	-0.07325	-0.07613	-0.03845	-0.05055	-0.05776
0.6	-0.01576	-0.02554	-0.0274	0.00945	0.00408	0.000441012
0.8	0.0081	0.00355	0.00262	0.02987	0.02945	0.02858
1	0.02044	0.01992	0.01972	0.03591	0.03864	0.03965
1.2	0.02565	0.02794	0.02827	0.03496	0.03938	0.04152
1.4	0.02665	0.0307	0.03138	0.03102	0.03611	0.03882
1.6	0.02531	0.03031	0.03118	0.02617	0.03129	0.03416
1.8	0.02282	0.02818	0.02914	0.02142	0.02619	0.02898
2	0.0199	0.02521	0.02618	0.01721	0.02144	0.024
2.2	0.01695	0.02196	0.02289	0.01365	0.01728	0.01956
2.4	0.01419	0.01876	0.01962	0.01074	0.01379	0.01576
2.6	0.01173	0.01579	0.01656	0.00841	0.01093	0.01259
2.8	0.00961	0.01314	0.01383	0.00656	0.00861	0.01
3	0.00781	0.01084	0.01143	0.00511	0.00677	0.00791
3.2	0.00631	0.00888	0.00939	0.00398	0.0053	0.00624
3.4	0.00507	0.00723	0.00766	0.0031	0.00415	0.00491
3.6	0.00406	0.00586	0.00621	0.00241	0.00325	0.00386
3.8	0.00324	0.00472	0.00502	0.00188	0.00254	0.00303
4	0.00258	0.0038	0.00405	0.00147	0.00199	0.00237
4.2	0.00205	0.00304	0.00325	0.00114	0.00155	0.00186
4.4	0.00163	0.00243	0.0026	0.000893352	0.00121	0.00146
4.6	0.00129	0.00194	0.00208	0.000698376	0.00094978	0.00114
4.8	0.00102	0.00155	0.00166	0.000546379	0.000743429	0.000897688
5	0.000805972	0.00123	0.00132	0.000427769	0.000582166	0.000703975
5.2	0.000636524	0.000977391	0.00105	0.000335126	0.000456084	0.000552165
5.4	0.000502362	0.000775294	0.000832898	0.000262699	0.000357462	0.000433183
5.6	0.000396255	0.000614353	0.000660579	0.00020603	0.000280278	0.000339914
5.8	0.000312414	0.000486387	0.000523405	0.000161658	0.000219843	0.000266786
6	0.000246217	0.000384775	0.000414365	0.000126892	0.000172499	0.000209435

## Sheet: Fig 19
z-axis
0	1.61e-10	8.06e-10	8.06e-10	5.21e-09	0	-4.94e-09
0.2	0.07923	0.08852	0.09045	0.22598	0.22963	0.24337
0.4	0.11482	0.13107	0.13463	0.30694	0.32105	0.34075
0.6	0.12509	0.14575	0.15046	0.31361	0.33818	0.36
0.8	0.12143	0.14425	0.14963	0.28601	0.31807	0.33989
1	0.11078	0.13402	0.13965	0.24579	0.28173	0.30234
1.2	0.09725	0.11968	0.12526	0.20392	0.24064	0.25936
1.4	0.08319	0.10404	0.10934	0.16547	0.20072	0.21725
1.6	0.06987	0.08872	0.0936	0.13236	0.16472	0.17901
1.8	0.0579	0.07456	0.07895	0.10486	0.13363	0.14577
2	0.04749	0.06196	0.06584	0.08257	0.1075	0.11768
2.2	0.03865	0.05104	0.05442	0.06475	0.08596	0.0944
2.4	0.03125	0.04174	0.04465	0.05066	0.06843	0.07536
2.6	0.02515	0.03395	0.03641	0.03958	0.05429	0.05994
2.8	0.02016	0.02747	0.02955	0.03091	0.04296	0.04754
3	0.0161	0.02214	0.02388	0.02413	0.03394	0.03762
3.2	0.01283	0.01779	0.01923	0.01884	0.02677	0.02973
3.4	0.0102	0.01425	0.01544	0.01472	0.0211	0.02346
3.6	0.0081	0.01139	0.01237	0.01151	0.01662	0.0185
3.8	0.00642	0.00908	0.00988	0.009	0.01308	0.01458
4	0.00508	0.00723	0.00788	0.00704	0.01029	0.01148
4.2	0.00402	0.00575	0.00628	0.00551	0.00809	0.00904
4.4	0.00317	0.00456	0.00499	0.00432	0.00636	0.00711
4.6	0.00251	0.00362	0.00396	0.00339	0.00501	0.00559
4.8	0.00198	0.00287	0.00314	0.00266	0.00394	0.0044
5	0.00156	0.00227	0.00249	0.00208	0.00309	0.00346
5.2	0.00123	0.00179	0.00197	0.00164	0.00243	0.00272
5.4	0.00096845	0.00142	0.00156	0.00128	0.00191	0.00214
5.6	0.000762966	0.00112	0.00123	0.00101	0.0015	0.00168
5.8	0.000600935	0.000884548	0.000975167	0.000792611	0.00118	0.00132
6	0.000473218	0.000698064	0.000770223	0.000622793	0.000930276	0.00104

## Sheet: Fig 20
z-axis
0	3.23e-10	1.13e-09	-3.55e-09	3.39e-09	-7.56e-09	-1.09e-09
0.2	-0.09821	-0.11112	-0.11343	-0.26985	-0.2979	-0.31344
0.4	-0.14754	-0.17191	-0.17631	-0.37024	-0.41953	-0.44732
0.6	-0.16533	-0.19777	-0.20367	-0.38052	-0.44155	-0.47672
0.8	-0.16409	-0.20103	-0.20781	-0.34815	-0.41288	-0.45104
1	-0.15234	-0.19077	-0.1979	-0.2996	-0.36244	-0.40036
1.2	-0.13561	-0.17329	-0.18035	-0.24862	-0.30624	-0.34182
1.4	-0.1173	-0.15275	-0.15945	-0.20163	-0.25242	-0.28451
1.6	-0.0994	-0.13172	-0.13789	-0.1611	-0.2046	-0.23272
1.8	-0.08296	-0.11173	-0.11727	-0.12746	-0.16394	-0.18804
2	-0.06843	-0.09358	-0.09846	-0.10021	-0.13031	-0.15061
2.2	-0.05594	-0.07758	-0.08182	-0.07846	-0.103	-0.11987
2.4	-0.04541	-0.0638	-0.06743	-0.06129	-0.08109	-0.09496
2.6	-0.03665	-0.05212	-0.0552	-0.04781	-0.06368	-0.07499
2.8	-0.02944	-0.04234	-0.04493	-0.03728	-0.04992	-0.05907
3	-0.02357	-0.03425	-0.0364	-0.02907	-0.03909	-0.04646
3.2	-0.01881	-0.02759	-0.02938	-0.02267	-0.03059	-0.0365
3.4	-0.01497	-0.02216	-0.02363	-0.01769	-0.02394	-0.02865
3.6	-0.01189	-0.01775	-0.01895	-0.01382	-0.01873	-0.02248
3.8	-0.00943	-0.01418	-0.01516	-0.0108	-0.01466	-0.01763
4	-0.00747	-0.01131	-0.0121	-0.00844	-0.01147	-0.01383
4.2	-0.00591	-0.009	-0.00965	-0.00661	-0.00898	-0.01085
4.4	-0.00467	-0.00715	-0.00768	-0.00518	-0.00704	-0.00851
4.6	-0.00369	-0.00568	-0.0061	-0.00406	-0.00552	-0.00668
4.8	-0.00291	-0.0045	-0.00484	-0.00318	-0.00432	-0.00524
5	-0.0023	-0.00357	-0.00384	-0.00249	-0.00339	-0.00411
5.2	-0.00181	-0.00282	-0.00304	-0.00196	-0.00266	-0.00323
5.4	-0.00143	-0.00223	-0.00241	-0.00154	-0.00209	-0.00253
5.6	-0.00112	-0.00176	-0.0019	-0.00121	-0.00164	-0.00199
5.8	-0.000884955	-0.00139	-0.0015	-0.000947462	-0.00129	-0.00156
6	-0.00069686	-0.0011	-0.00119	-0.000744372	-0.00101	-0.00123

## Sheet: Fig 21
z-axis
0	0.80644	0.80644	0.80644	1.26475	1.26475	1.26475
0.2	0.53443	0.55884	0.56736	0.77848	0.82472	0.84505
0.4	0.35416	0.38726	0.39916	0.47917	0.53778	0.56462
0.6	0.2347	0.26836	0.28082	0.29494	0.35068	0.37725
0.8	0.15554	0.18597	0.19757	0.18154	0.22867	0.25206
1	0.10307	0.12887	0.139	0.11174	0.14911	0.16842
1.2	0.06831	0.0893	0.09779	0.06878	0.09723	0.11253
1.4	0.04527	0.06188	0.0688	0.04234	0.0634	0.07519
1.6	0.03	0.04288	0.0484	0.02606	0.04134	0.05024
1.8	0.01988	0.02972	0.03405	0.01604	0.02696	0.03357
2	0.01317	0.02059	0.02396	0.00987	0.01758	0.02243
2.2	0.00873	0.01427	0.01685	0.00608	0.01146	0.01498
2.4	0.00579	0.00989	0.01186	0.00374	0.00748	0.01001
2.6	0.00383	0.00685	0.00834	0.0023	0.00487	0.00669
2.8	0.00254	0.00475	0.00587	0.00142	0.00318	0.00447
3	0.00168	0.00329	0.00413	0.000872256	0.00207	0.00299
3.2	0.00112	0.00228	0.00291	0.000536892	0.00135	0.002
3.4	0.000739464	0.00158	0.00204	0.000330468	0.000881297	0.00133
3.6	0.00049004	0.0011	0.00144	0.00020341	0.000574676	0.000890803
3.8	0.000324748	0.00075885	0.00101	0.000125203	0.000374735	0.000595193
4	0.000215209	0.000525861	0.000711705	7.7065e-05	0.000244357	0.000397681
4.2	0.000142618	0.000364406	0.00050071	4.74351e-05	0.00015934	0.000265712
4.4	9.45124e-05	0.000252523	0.000352268	2.91973e-05	0.000103903	0.000177536
4.6	6.2633e-05	0.000174991	0.000247833	1.79715e-05	6.77529e-05	0.000118622
4.8	4.15067e-05	0.000121264	0.000174359	1.10618e-05	4.41803e-05	7.92574e-05
5	2.75063e-05	8.40321e-05	0.000122668	6.8088e-06	2.88091e-05	5.29562e-05
5.2	1.82283e-05	5.82318e-05	8.63015e-05	4.19095e-06	1.87859e-05	3.53829e-05
5.4	1.20798e-05	4.03529e-05	6.07162e-05	2.57962e-06	1.22499e-05	2.36412e-05
5.6	8.00526e-06	2.79634e-05	4.2716e-05	1.58781e-06	7.98791e-06	1.5796e-05
5.8	5.30505e-06	1.93778e-05	3.00523e-05	9.77e-07	5.20876e-06	1.05541e-05
6	3.51564e-06	1.34283e-05	2.11429e-05	6.02e-07	3.39653e-06	7.05178e-06
