# Supplementary material for: Coupling dynamic response of saturated soil with anisotropic thermal conductivity under fractional order thermoelastic theory
Source: PLoS One. 2024 Apr 17;19(4):e0297651. doi: 10.1371/journal.pone.0297651 (PMC11023567; doi:10.1371/journal.pone.0297651)
Supplement: S1 Data — (ZIP) [file pone.0297651.s001.zip › Data of Figs 2-5.xls]

## Sheet: Fig 2
z-axis	Results of this paper	Results of Ref. [30]
0	-0.35763	-0.36121
0.4	-0.05776	-0.05834
0.8	0.02858	0.031
1.2	0.04152	0.04994
1.6	0.03416	0.033
2	0.024	0.02424
2.4	0.01576	0.01592
2.8	0.01	0.0101
3.2	0.00624	0.0063
3.6	0.00386	0.0039
4	0.00237	0.00239
4.4	0.00146	0.00147
4.8	0.000897688	0.000906665
5.2	0.000552165	0.000557687
5.6	0.000339914	0.000343313
6	0.000209435	0.000211529

## Sheet: Fig 3
z-axis	Results of this paper	Results of Ref. [30]
0	-4.94e-09	1.26e-09
0.4	0.34075	0.32957
0.6	0.36	0.346
0.8	0.33989	0.31946
1.2	0.25936	0.24861
1.6	0.17901	0.1686
2	0.11768	0.10984
2.4	0.07536	0.0707
2.8	0.04754	0.04479
3.2	0.02973	0.02811
3.6	0.0185	0.01754
4	0.01148	0.01091
4.4	0.00711	0.00677
4.8	0.0044	0.00419
5.2	0.00272	0.0026
5.6	0.00168	0.00161
6	0.00104	0.000994877

## Sheet: Fig 4
z-axis	Results of this paper	Results of Ref. [30]
0	8.47e-10	6.9666e-10
0.4	-0.45958	-0.44133
0.6	-0.48664	-0.46827
0.8	-0.46137	-0.44141
1.2	-0.35597	-0.33245
1.6	-0.24868	-0.24345
2	-0.16539	-0.15684
2.4	-0.107	-0.09852
2.8	-0.0681	-0.06109
3.2	-0.04291	-0.03763
3.6	-0.02686	-0.02313
4	-0.01675	-0.0142
4.4	-0.01041	-0.00872
4.8	-0.00646	-0.00537
5.2	-0.00401	-0.0033
5.6	-0.00248	-0.00204
6	-0.00154	-0.00126

## Sheet: Fig 5
z-axis	Results of this paper	Results of Ref. [30]
0	1.26475	1.26475
0.4	0.56462	0.56462
0.8	0.25206	0.25206
1.2	0.11253	0.11253
1.6	0.05024	0.05024
2	0.02243	0.02243
2.4	0.01001	0.01001
2.8	0.00447	0.00447
3.2	0.002	0.002
3.6	0.000890803	0.000890803
4	0.000397681	0.000397681
4.4	0.000177536	0.000177536
4.8	7.92574e-05	7.92574e-05
5.2	3.53829e-05	3.53829e-05
5.6	1.5796e-05	1.5796e-05
6	7.05178e-06	7.05178e-06
