# Supplementary material for: Coupling dynamic response of saturated soil with anisotropic thermal conductivity under fractional order thermoelastic theory
Source: PLoS One. 2024 Apr 17;19(4):e0297651. doi: 10.1371/journal.pone.0297651 (PMC11023567; doi:10.1371/journal.pone.0297651)
Supplement: S1 Data — (ZIP) [file pone.0297651.s001.zip › Data of Figs 6-13.xls]

## Sheet: Fig 6
z-axis
0	0.12284	0.12773	0.136	0.12284	0.12773	0.136
0.2	0.07009	0.07379	0.07961	0.07009	0.07379	0.07961
0.4	0.04105	0.04375	0.04863	0.04105	0.04375	0.04863
0.6	0.02485	0.02674	0.03104	0.02485	0.02674	0.03104
0.8	0.0157	0.01696	0.02072	0.0157	0.01696	0.02072
1	0.01042	0.01122	0.01446	0.01042	0.01122	0.01446
1.2	0.00729	0.00777	0.01052	0.00729	0.00777	0.01052
1.4	0.00536	0.00563	0.00793	0.00536	0.00563	0.00793
1.6	0.00411	0.00424	0.00614	0.00411	0.00424	0.00614
1.8	0.00324	0.00329	0.00485	0.00324	0.00329	0.00485
2	0.0026	0.00261	0.00389	0.0026	0.00261	0.00389
2.2	0.00211	0.0021	0.00314	0.00211	0.0021	0.00314
2.4	0.00173	0.0017	0.00254	0.00173	0.0017	0.00254
2.6	0.00141	0.00139	0.00206	0.00141	0.00139	0.00206
2.8	0.00115	0.00113	0.00168	0.00115	0.00113	0.00168
3	0.000939969	0.000918947	0.00136	0.000939969	0.000918947	0.00136
3.2	0.000763478	0.000746397	0.0011	0.000763478	0.000746397	0.0011
3.4	0.000618081	0.000604695	0.000887343	0.000618081	0.000604695	0.000887343
3.6	0.00049874	0.000488539	0.000714636	0.00049874	0.000488539	0.000714636
3.8	0.000401198	0.000393598	0.000574199	0.000401198	0.000393598	0.000574199
4	0.000321812	0.000316261	0.000460328	0.000321812	0.000316261	0.000460328
4.2	0.000257469	0.000253486	0.000368266	0.000257469	0.000253486	0.000368266
4.4	0.000205517	0.000202707	0.000294048	0.000205517	0.000202707	0.000294048
4.6	0.000163714	0.000161765	0.000234374	0.000163714	0.000161765	0.000234374
4.8	0.000130181	0.000128853	0.000186515	0.000130181	0.000128853	0.000186515
5	0.000103355	0.000102468	0.000148217	0.000103355	0.000102468	0.000148217
5.2	8.1946e-05	8.13672e-05	0.000117634	8.1946e-05	8.13672e-05	0.000117634
5.4	6.48958e-05	6.45291e-05	9.33e-05	6.48958e-05	6.45291e-05	9.33e-05
5.6	5.13415e-05	5.11182e-05	7.39e-05	5.13415e-05	5.11182e-05	7.39e-05
5.8	4.0583e-05	4.04549e-05	5.84e-05	4.0583e-05	4.04549e-05	5.84e-05
6	3.20552e-05	3.19887e-05	4.62e-05	3.20552e-05	3.19887e-05	4.62e-05

## Sheet: Fig 7
z-axis
0	-1.26e-10	-1.26e-10	-1.26e-10	-1.26e-10	-1.26e-10	-1.26e-10
0.2	0.03977	0.03977	0.03977	0.03977	0.03977	0.03977
0.4	0.05663	0.05663	0.05663	0.05663	0.05663	0.05663
0.6	0.0607	0.0607	0.0607	0.0607	0.0607	0.0607
0.8	0.05804	0.05804	0.05804	0.05804	0.05804	0.05804
1	0.05222	0.05222	0.05222	0.05222	0.05222	0.05222
1.2	0.04526	0.04526	0.04526	0.04526	0.04526	0.04526
1.4	0.03826	0.03826	0.03826	0.03826	0.03826	0.03826
1.6	0.0318	0.0318	0.0318	0.0318	0.0318	0.0318
1.8	0.0261	0.0261	0.0261	0.0261	0.0261	0.0261
2	0.02122	0.02122	0.02122	0.02122	0.02122	0.02122
2.2	0.01713	0.01713	0.01713	0.01713	0.01713	0.01713
2.4	0.01375	0.01375	0.01375	0.01375	0.01375	0.01375
2.6	0.011	0.011	0.011	0.011	0.011	0.011
2.8	0.00877	0.00877	0.00877	0.00877	0.00877	0.00877
3	0.00697	0.00697	0.00697	0.00697	0.00697	0.00697
3.2	0.00553	0.00553	0.00553	0.00553	0.00553	0.00553
3.4	0.00438	0.00438	0.00438	0.00438	0.00438	0.00438
3.6	0.00346	0.00346	0.00346	0.00346	0.00346	0.00346
3.8	0.00274	0.00274	0.00274	0.00274	0.00274	0.00274
4	0.00216	0.00216	0.00216	0.00216	0.00216	0.00216
4.2	0.0017	0.0017	0.0017	0.0017	0.0017	0.0017
4.4	0.00134	0.00134	0.00134	0.00134	0.00134	0.00134
4.6	0.00106	0.00106	0.00106	0.00106	0.00106	0.00106
4.8	0.000833891	0.000833891	0.000833891	0.000833891	0.000833891	0.000833891
5	0.000656764	0.000656764	0.000656764	0.000656764	0.000656764	0.000656764
5.2	0.00051714	0.00051714	0.00051714	0.00051714	0.00051714	0.00051714
5.4	0.000407122	0.000407122	0.000407122	0.000407122	0.000407122	0.000407122
5.6	0.000320461	0.000320461	0.000320461	0.000320461	0.000320461	0.000320461
5.8	0.000252216	0.000252216	0.000252216	0.000252216	0.000252216	0.000252216
6	0.000198484	0.000198484	0.000198484	0.000198484	0.000198484	0.000198484

## Sheet: Fig 8
z-axis
0	-1.10033	-1.18887	-1.26475	-1.10033	-1.18887	-1.26475
0.2	-0.73341	-0.79242	-0.843	-0.73341	-0.79242	-0.843
0.4	-0.47966	-0.51825	-0.55133	-0.47966	-0.51825	-0.55133
0.6	-0.31035	-0.33533	-0.35673	-0.31035	-0.33533	-0.35673
0.8	-0.19957	-0.21563	-0.22939	-0.19957	-0.21563	-0.22939
1	-0.12786	-0.13815	-0.14697	-0.12786	-0.13815	-0.14697
1.2	-0.08175	-0.08832	-0.09396	-0.08175	-0.08832	-0.09396
1.4	-0.0522	-0.0564	-0.06	-0.0522	-0.0564	-0.06
1.6	-0.0333	-0.03598	-0.03828	-0.0333	-0.03598	-0.03828
1.8	-0.02124	-0.02295	-0.02441	-0.02124	-0.02295	-0.02441
2	-0.01354	-0.01463	-0.01556	-0.01354	-0.01463	-0.01556
2.2	-0.00863	-0.00933	-0.00992	-0.00863	-0.00933	-0.00992
2.4	-0.0055	-0.00594	-0.00632	-0.0055	-0.00594	-0.00632
2.6	-0.00351	-0.00379	-0.00403	-0.00351	-0.00379	-0.00403
2.8	-0.00224	-0.00242	-0.00257	-0.00224	-0.00242	-0.00257
3	-0.00142	-0.00154	-0.00164	-0.00142	-0.00154	-0.00164
3.2	-0.00090792	-0.000980971	-0.00104	-0.00090792	-0.000980971	-0.00104
3.4	-0.00057864	-0.000625197	-0.000665104	-0.00057864	-0.000625197	-0.000665104
3.6	-0.00036878	-0.000398452	-0.000423885	-0.00036878	-0.000398452	-0.000423885
3.8	-0.000235031	-0.000253942	-0.000270151	-0.000235031	-0.000253942	-0.000270151
4	-0.00014979	-0.000161842	-0.000172172	-0.00014979	-0.000161842	-0.000172172
4.2	-9.54641e-05	-0.000103145	-0.000109729	-9.54641e-05	-0.000103145	-0.000109729
4.4	-6.0841e-05	-6.57363e-05	-6.99322e-05	-6.0841e-05	-6.57363e-05	-6.99322e-05
4.6	-3.87751e-05	-4.1895e-05	-4.45691e-05	-3.87751e-05	-4.1895e-05	-4.45691e-05
4.8	-2.47121e-05	-2.67004e-05	-2.84047e-05	-2.47121e-05	-2.67004e-05	-2.84047e-05
5	-1.57495e-05	-1.70167e-05	-1.81028e-05	-1.57495e-05	-1.70167e-05	-1.81028e-05
5.2	-1.00374e-05	-1.0845e-05	-1.15373e-05	-1.00374e-05	-1.0845e-05	-1.15373e-05
5.4	-6.39704e-06	-6.91174e-06	-7.35291e-06	-6.39704e-06	-6.91174e-06	-7.35291e-06
5.6	-4.07695e-06	-4.40498e-06	-4.68615e-06	-4.07695e-06	-4.40498e-06	-4.68615e-06
5.8	-2.59831e-06	-2.80737e-06	-2.98657e-06	-2.59831e-06	-2.80737e-06	-2.98657e-06
6	-1.65595e-06	-1.78919e-06	-1.90339e-06	-1.65595e-06	-1.78919e-06	-1.90339e-06

## Sheet: Fig 9
z-axis
0	5.72728e-08	-2.06e-08	6.58e-08	-2.5e-08	-3.88e-08	-2.49e-08
0.2	1.59133	1.41382	1.82912	0.936	1.01921	1.17532
0.4	1.93466	1.87211	2.22374	1.27194	1.44475	1.51582
0.6	1.7705	1.77323	2.03506	1.25198	1.41459	1.45522
0.8	1.43617	1.46205	1.65077	1.0712	1.20375	1.2359
1	1.0865	1.11	1.24885	0.844	0.948	0.979
1.2	0.78339	0.802	0.9	0.629	0.71	0.741
1.4	0.54384	0.553	0.625	0.448	0.511	0.541
1.6	0.36503	0.366	0.42	0.307	0.356	0.383
1.8	0.23689	0.233	0.272	0.202	0.241	0.265
2	0.14798	0.141	0.17	0.127	0.157	0.178
2.2	0.08806	0.0801	0.101	0.0758	0.0987	0.116
2.4	0.0488	0.0407	0.0561	0.0414	0.0589	0.0727
2.6	0.02385	0.0164	0.0274	0.0193	0.0324	0.0435
2.8	0.00858	0.00196	0.00987	0.00557	0.0154	0.0241
3	-0.000299844	-0.00597	-0.000345	-0.00243	0.00488	0.0115
3.2	-0.00508	-0.0098	-0.00584	-0.0067	-0.00131	0.00376
3.4	-0.0073	-0.0112	-0.00839	-0.00861	-0.00467	-0.000843
3.6	-0.00798	-0.0111	-0.00917	-0.00908	-0.00622	-0.00336
3.8	-0.00778	-0.0103	-0.00895	-0.00873	-0.00667	-0.00455
4	-0.00713	-0.00913	-0.0082	-0.00796	-0.00647	-0.00491
4.2	-0.00629	-0.00786	-0.00723	-0.007	-0.00594	-0.0048
4.4	-0.0054	-0.00664	-0.0062	-0.00601	-0.00526	-0.00442
4.6	-0.00454	-0.00552	-0.00522	-0.00507	-0.00453	-0.00393
4.8	-0.00377	-0.00454	-0.00434	-0.00421	-0.00384	-0.0034
5	-0.0031	-0.0037	-0.00356	-0.00347	-0.0032	-0.00289
5.2	-0.00252	-0.00299	-0.0029	-0.00283	-0.00265	-0.00242
5.4	-0.00204	-0.00241	-0.00235	-0.0023	-0.00217	-0.00201
5.6	-0.00164	-0.00193	-0.00189	-0.00185	-0.00176	-0.00165
5.8	-0.00132	-0.00154	-0.00151	-0.00149	-0.00142	-0.00135
6	-0.00105	-0.00123	-0.00121	-0.00119	-0.00115	-0.00109

## Sheet: Fig 10
z-axis
0	-0.29559	-0.30593	-0.32158	-0.32854	-0.33923	-0.35763
0.2	-0.11338	-0.12164	-0.13638	-0.14014	-0.1491	-0.16669
0.4	-0.02488	-0.02958	-0.03845	-0.04082	-0.04658	-0.05776
0.6	0.01465	0.01301	0.00945	0.00832	0.00558	0.000441012
0.8	0.0294	0.02984	0.02987	0.02988	0.02944	0.02858
1	0.03224	0.03386	0.03591	0.03683	0.0379	0.03965
1.2	0.02983	0.03199	0.03496	0.03647	0.03841	0.04152
1.4	0.02554	0.02782	0.03102	0.03283	0.03517	0.03882
1.6	0.02096	0.02312	0.02617	0.02807	0.03048	0.03416
1.8	0.01678	0.0187	0.02142	0.02325	0.02555	0.02898
2	0.01323	0.01487	0.01721	0.01887	0.02095	0.024
2.2	0.01034	0.0117	0.01365	0.01511	0.01693	0.01956
2.4	0.00804	0.00915	0.01074	0.01199	0.01354	0.01576
2.6	0.00624	0.00713	0.00841	0.00945	0.01075	0.01259
2.8	0.00483	0.00554	0.00656	0.00742	0.00849	0.01
3	0.00374	0.0043	0.00511	0.00581	0.00668	0.00791
3.2	0.0029	0.00334	0.00398	0.00454	0.00525	0.00624
3.4	0.00225	0.0026	0.0031	0.00355	0.00412	0.00491
3.6	0.00175	0.00202	0.00241	0.00277	0.00323	0.00386
3.8	0.00136	0.00157	0.00188	0.00217	0.00253	0.00303
4	0.00106	0.00122	0.00147	0.00169	0.00198	0.00237
4.2	0.000826496	0.000955047	0.00114	0.00132	0.00155	0.00186
4.4	0.000645477	0.00074583	0.000893352	0.00103	0.00121	0.00146
4.6	0.000504637	0.000583006	0.000698376	0.000808358	0.000949097	0.00114
4.8	0.000394898	0.000456129	0.000546379	0.000632696	0.000743502	0.000897688
5	0.000309275	0.000357143	0.000427769	0.000495474	0.000582637	0.000703975
5.2	0.000242388	0.000279833	0.000335126	0.000388213	0.000456733	0.000552165
5.4	0.000190082	0.000219391	0.000262699	0.000304317	0.000358159	0.000433183
5.6	0.00014914	0.000172094	0.00020603	0.000238657	0.000280952	0.000339914
5.8	0.000117068	0.000135054	0.000161658	0.000187239	0.000220456	0.000266786
6	9.19264e-05	0.000106027	0.000126892	0.00014695	0.000173037	0.000209435

## Sheet: Fig 11
z-axis
0	8.93e-10	1.8e-09	5.21e-09	3.91e-08	1.09e-09	-4.94e-09
0.2	0.21388	0.21662	0.22598	0.24238	0.24191	0.24337
0.4	0.29173	0.2935	0.30694	0.33344	0.33574	0.34075
0.6	0.30002	0.2994	0.31361	0.34512	0.3511	0.36
0.8	0.27593	0.27285	0.28601	0.31878	0.32791	0.33989
1	0.23948	0.23448	0.24579	0.2773	0.28847	0.30234
1.2	0.20088	0.19468	0.20392	0.2327	0.24478	0.25936
1.4	0.16492	0.15819	0.16547	0.19083	0.20289	0.21725
1.6	0.13351	0.12677	0.13236	0.1541	0.1655	0.17901
1.8	0.10706	0.10066	0.10486	0.12314	0.1335	0.14577
2	0.08531	0.07946	0.08257	0.0977	0.10684	0.11768
2.2	0.06768	0.06249	0.06475	0.07713	0.08501	0.0944
2.4	0.05353	0.04902	0.05066	0.06068	0.06736	0.07536
2.6	0.04225	0.03841	0.03958	0.04764	0.05322	0.05994
2.8	0.0333	0.03007	0.03091	0.03735	0.04195	0.04754
3	0.02622	0.02354	0.02413	0.02926	0.03303	0.03762
3.2	0.02064	0.01843	0.01884	0.02291	0.02597	0.02973
3.4	0.01624	0.01443	0.01472	0.01794	0.02041	0.02346
3.6	0.01277	0.01131	0.01151	0.01404	0.01603	0.0185
3.8	0.01004	0.00886	0.009	0.011	0.01259	0.01458
4	0.0079	0.00695	0.00704	0.00862	0.00989	0.01148
4.2	0.00621	0.00545	0.00551	0.00675	0.00776	0.00904
4.4	0.00488	0.00427	0.00432	0.00529	0.0061	0.00711
4.6	0.00384	0.00336	0.00339	0.00415	0.00479	0.00559
4.8	0.00302	0.00263	0.00266	0.00326	0.00376	0.0044
5	0.00237	0.00207	0.00208	0.00256	0.00295	0.00346
5.2	0.00187	0.00163	0.00164	0.00201	0.00232	0.00272
5.4	0.00147	0.00128	0.00128	0.00158	0.00182	0.00214
5.6	0.00115	0.001	0.00101	0.00124	0.00143	0.00168
5.8	0.000908392	0.000789	0.000792611	0.000972	0.00113	0.00132
6	0.000714469	0.00062	0.000622793	0.000763907	0.000884641	0.00104

## Sheet: Fig 12
z-axis
0	3.11837e-09	3.25396e-09	3.39e-09	-1.0333e-09	-1.05506e-09	-1.09e-09
0.2	-0.24826	-0.25906	-0.26985	-0.29777	-0.30404	-0.31344
0.4	-0.34063	-0.35543	-0.37024	-0.42496	-0.4339	-0.44732
0.6	-0.35008	-0.3653	-0.38052	-0.45288	-0.46241	-0.47672
0.8	-0.3203	-0.33422	-0.34815	-0.42849	-0.43751	-0.45104
1	-0.27563	-0.28762	-0.2996	-0.38034	-0.38835	-0.40036
1.2	-0.22873	-0.23867	-0.24862	-0.32473	-0.33157	-0.34182
1.4	-0.1855	-0.19356	-0.20163	-0.27028	-0.27597	-0.28451
1.6	-0.14821	-0.15466	-0.1611	-0.22108	-0.22574	-0.23272
1.8	-0.11727	-0.12236	-0.12746	-0.17863	-0.18239	-0.18804
2	-0.09219	-0.0962	-0.10021	-0.14308	-0.14609	-0.15061
2.2	-0.07219	-0.07532	-0.07846	-0.11387	-0.11627	-0.11987
2.4	-0.05639	-0.05884	-0.06129	-0.09022	-0.09212	-0.09496
2.6	-0.04399	-0.0459	-0.04781	-0.07124	-0.07274	-0.07499
2.8	-0.0343	-0.03579	-0.03728	-0.05612	-0.0573	-0.05907
3	-0.02674	-0.0279	-0.02907	-0.04414	-0.04507	-0.04646
3.2	-0.02086	-0.02177	-0.02267	-0.03467	-0.0354	-0.0365
3.4	-0.01628	-0.01699	-0.01769	-0.02722	-0.02779	-0.02865
3.6	-0.01271	-0.01326	-0.01382	-0.02136	-0.02181	-0.02248
3.8	-0.00993	-0.01037	-0.0108	-0.01675	-0.0171	-0.01763
4	-0.00777	-0.00811	-0.00844	-0.01314	-0.01342	-0.01383
4.2	-0.00608	-0.00634	-0.00661	-0.01031	-0.01052	-0.01085
4.4	-0.00476	-0.00497	-0.00518	-0.00808	-0.00825	-0.00851
4.6	-0.00373	-0.00389	-0.00406	-0.00634	-0.00648	-0.00668
4.8	-0.00292	-0.00305	-0.00318	-0.00498	-0.00508	-0.00524
5	-0.00229	-0.00239	-0.00249	-0.00391	-0.00399	-0.00411
5.2	-0.0018	-0.00188	-0.00196	-0.00307	-0.00313	-0.00323
5.4	-0.00141	-0.00147	-0.00154	-0.00241	-0.00246	-0.00253
5.6	-0.00111	-0.00116	-0.00121	-0.00189	-0.00193	-0.00199
5.8	-0.000871665	-0.000909564	-0.000947462	-0.00148	-0.00152	-0.00156
6	-0.000684823	-0.000714597	-0.000744372	-0.00117	-0.00119	-0.00123

## Sheet: Fig 13
z-axis
0	1.26475	1.26475	1.26475	1.26475	1.26475	1.26475
0.2	0.73514	0.75831	0.77848	0.80577	0.82682	0.84505
0.4	0.4273	0.45466	0.47917	0.51335	0.54052	0.56462
0.6	0.24837	0.2726	0.29494	0.32706	0.35336	0.37725
0.8	0.14437	0.16345	0.18154	0.20837	0.231	0.25206
1	0.08391	0.098	0.11174	0.13275	0.15102	0.16842
1.2	0.04878	0.05876	0.06878	0.08457	0.09872	0.11253
1.4	0.02835	0.03523	0.04234	0.05388	0.06454	0.07519
1.6	0.01648	0.02112	0.02606	0.03433	0.04219	0.05024
1.8	0.00958	0.01266	0.01604	0.02187	0.02758	0.03357
2	0.00557	0.00759	0.00987	0.01393	0.01803	0.02243
2.2	0.00324	0.00455	0.00608	0.00888	0.01179	0.01498
2.4	0.00188	0.00273	0.00374	0.00566	0.00771	0.01001
2.6	0.00109	0.00164	0.0023	0.0036	0.00504	0.00669
2.8	0.000635522	0.000981287	0.00142	0.0023	0.00329	0.00447
3	0.0003694	0.000588354	0.000872256	0.00146	0.00215	0.00299
3.2	0.000214715	0.000352761	0.000536892	0.000931752	0.00141	0.002
3.4	0.000124804	0.000211506	0.000330468	0.000593617	0.000920166	0.00133
3.6	7.25429e-05	0.000126813	0.00020341	0.000378192	0.000601547	0.000890803
3.8	4.21659e-05	7.60339e-05	0.000125203	0.000240945	0.000393254	0.000595193
4	2.45091e-05	4.55879e-05	7.7065e-05	0.000153505	0.000257085	0.000397681
4.2	1.4246e-05	2.73333e-05	4.74351e-05	9.7798e-05	0.000168066	0.000265712
4.4	8.28055e-06	1.63883e-05	2.91973e-05	6.23068e-05	0.000109871	0.000177536
4.6	4.81311e-06	9.82598e-06	1.79715e-05	3.96955e-05	7.1827e-05	0.000118622
4.8	2.79764e-06	5.8914e-06	1.10618e-05	2.52899e-05	4.6956e-05	7.92574e-05
5	1.62614e-06	3.53232e-06	6.8088e-06	1.61121e-05	3.06969e-05	5.29562e-05
5.2	9.45e-07	2.11789e-06	4.19095e-06	1.0265e-05	2.00677e-05	3.53829e-05
5.4	5.49e-07	1.26983e-06	2.57962e-06	6.53981e-06	1.3119e-05	2.36412e-05
5.6	3.19e-07	7.61e-07	1.58781e-06	4.1665e-06	8.57641e-06	1.5796e-05
5.8	1.86e-07	4.56e-07	9.77e-07	2.65447e-06	5.60672e-06	1.05541e-05
6	1.08e-07	2.74e-07	6.02e-07	1.69115e-06	3.66533e-06	7.05178e-06
